# Supplementary material for: The Toothbrush Microbiome: Impact of User Age, Period of Use and Bristle Material on the Microbial Communities of Toothbrushes
Source: Microorganisms. 2020 Sep 9;8(9):1379. doi: 10.3390/microorganisms8091379 (PMC7563892; doi:10.3390/microorganisms8091379)
Supplement: Supplementary file 1 [file microorganisms-08-01379-s001.xlsx]

## Sheet: Table S1
Phylum	Total	TB1	TB2	TB3	TB4	TB5	TB8	TB9	TB10	TB11	TB12	TB13	TB14	TB15	TB16	TB17	TB18	TB19	TB20	TB21	TB22	TB23	TB24	TB25
Taxonomy	%	%	%	%	%	%	%	%	%	%	%	%	%	%	%	%	%	%	%	%	%	%	%	%
k__Bacteria;p__	0.073	0.003	0.022	0.014	0.028	0.708	0.005	0.022	0.023	0.04	0.03	0.002	0.092	0.02	0.022	0.003	0.009	0.001	0.057	0.144	0.067	0.048	0.021	0.04
p__Actinobacteria	0.349	0.734	0.635	0.292	0.208	0.077	0.435	0.924	0.893	0.566	0.268	0.445	0.307	0.377	0.161	0.109	0.332	0.173	0.225	0.052	0.018	0.187	0.306	0.101
p__Bacteroidetes	0.063	0	0.005	0.007	0.16	0	0.056	0.005	0.031	0.203	0.059	0.039	0.031	0.021	0.022	0.015	0.338	0.028	0	0.021	0.103	0.037	0.007	0
p__Cyanobacteria	0	0	0	0	0	0	0	0	0	0	0	0	0.005	0	0.008	0	0	0	0	0	0	0	0	0
p__Deinococcus-Thermus	0.001	0	0	0	0	0	0	0	0.007	0.015	0	0	0	0	0	0	0.001	0	0	0	0	0	0	0
p__Firmicutes	0.151	0.153	0.299	0.383	0.287	0.051	0.291	0.019	0.001	0.006	0.353	0.207	0.428	0.373	0.401	0.112	0.09	0.094	0.104	0.018	0.04	0.189	0.607	0.044
p__Fusobacteria	0.014	0	0.005	0.02	0.036	0.001	0.045	0.001	0	0	0.059	0.009	0.014	0.061	0.031	0.039	0.007	0.011	0.01	0.002	0.007	0.01	0.019	0.001
p__Proteobacteria	0.349	0.111	0.029	0.284	0.281	0.164	0.168	0.019	0.044	0.171	0.227	0.298	0.125	0.146	0.355	0.721	0.222	0.692	0.603	0.762	0.765	0.529	0.041	0.814
p__Rhodothermaeota	0	0	0	0	0	0	0	0	0	0	0	0	0	0	0	0	0.001	0	0	0	0	0	0	0
p__Streptophyta	0.001	0	0.005	0	0	0	0	0.01	0	0	0.004	0	0	0	0	0	0	0	0	0	0	0	0	0
Class	Total	TB1	TB2	TB3	TB4	TB5	TB8	TB9	TB10	TB11	TB12	TB13	TB14	TB15	TB16	TB17	TB18	TB19	TB20	TB21	TB22	TB23	TB24	TB25
Taxonomy	%	%	%	%	%	%	%	%	%	%	%	%	%	%	%	%	%	%	%	%	%	%	%	%
k__Bacteria;p__;c__	0.073	0.003	0.022	0.014	0.028	0.708	0.005	0.022	0.023	0.04	0.03	0.002	0.092	0.02	0.022	0.003	0.009	0.001	0.057	0.144	0.067	0.048	0.021	0.04
k__Bacteria;p__Actinobacteria;c__	0	0	0	0	0	0	0.002	0	0	0	0	0	0	0	0	0	0	0	0	0	0	0	0	0
k__Bacteria;p__Actinobacteria;c__Actinobacteria	0.346	0.73	0.625	0.292	0.196	0.077	0.417	0.916	0.893	0.566	0.268	0.445	0.303	0.377	0.161	0.109	0.332	0.154	0.225	0.052	0.018	0.187	0.306	0.101
k__Bacteria;p__Actinobacteria;c__Coriobacteriia	0.003	0.004	0.01	0	0.012	0	0.009	0.003	0	0	0	0	0.003	0	0	0	0	0.019	0	0	0	0	0	0
k__Bacteria;p__Actinobacteria;c__Rubrobacteria	0	0	0	0	0	0	0.007	0.005	0	0	0	0	0	0	0	0	0	0	0	0	0	0	0	0
k__Bacteria;p__Bacteroidetes;c__Bacteroidia	0.012	0	0	0	0.142	0	0.024	0	0	0	0.036	0.029	0.012	0.016	0.013	0.014	0	0.028	0	0	0.003	0	0.007	0
k__Bacteria;p__Bacteroidetes;c__Chitinophagia	0	0	0	0	0	0	0	0.002	0	0	0	0	0	0	0	0	0.001	0	0	0	0	0	0	0
k__Bacteria;p__Bacteroidetes;c__Cytophagia	0	0	0	0	0	0	0	0	0	0	0	0	0	0	0	0	0.001	0	0	0	0	0	0	0
k__Bacteria;p__Bacteroidetes;c__Flavobacteriia	0.039	0	0.005	0.007	0.018	0	0.032	0.003	0.011	0.151	0.023	0.009	0.018	0.005	0.009	0.001	0.262	0	0	0.013	0.072	0.028	0	0
k__Bacteria;p__Bacteroidetes;c__Sphingobacteriia	0.012	0	0	0	0	0	0	0	0.02	0.052	0	0	0	0	0	0	0.074	0	0	0.007	0.028	0.009	0	0
k__Bacteria;p__Cyanobacteria;c__	0	0	0	0	0	0	0	0	0	0	0	0	0.005	0	0.008	0	0	0	0	0	0	0	0	0
k__Bacteria;p__Deinococcus-Thermus;c__Deinococci	0.001	0	0	0	0	0	0	0	0.007	0.015	0	0	0	0	0	0	0.001	0	0	0	0	0	0	0
k__Bacteria;p__Firmicutes;c__	0	0	0	0	0.001	0	0	0	0	0	0	0	0	0	0	0	0	0	0	0	0	0	0	0
k__Bacteria;p__Firmicutes;c__Bacilli	0.138	0.153	0.273	0.376	0.241	0.047	0.259	0.01	0.001	0.006	0.341	0.196	0.383	0.318	0.371	0.099	0.083	0.075	0.104	0.018	0.036	0.187	0.589	0.04
k__Bacteria;p__Firmicutes;c__Clostridia	0.004	0	0.006	0.003	0.032	0	0.005	0.009	0	0	0.006	0	0.009	0	0.011	0.004	0	0.008	0	0	0	0	0.017	0
k__Bacteria;p__Firmicutes;c__Erysipelotrichia	0	0	0	0	0.001	0	0	0	0	0	0	0	0	0	0	0	0	0	0	0	0	0	0	0
k__Bacteria;p__Firmicutes;c__Negativicutes	0.008	0	0.021	0.005	0.012	0.004	0.027	0	0	0	0.006	0.011	0.033	0.056	0.019	0.01	0.007	0.01	0	0	0.003	0.002	0	0.004
k__Bacteria;p__Firmicutes;c__Tissierellia	0	0	0	0	0	0	0	0	0	0	0	0	0.004	0	0	0	0	0	0	0	0	0	0	0
k__Bacteria;p__Fusobacteria;c__Fusobacteriia	0.014	0	0.005	0.02	0.036	0.001	0.045	0.001	0	0	0.059	0.009	0.014	0.061	0.031	0.039	0.007	0.011	0.01	0.002	0.007	0.01	0.019	0.001
k__Bacteria;p__Proteobacteria;c__	0.029	0	0	0	0	0.003	0	0	0	0	0	0	0	0	0	0	0.048	0	0.106	0.199	0.106	0.062	0	0
k__Bacteria;p__Proteobacteria;c__Alphaproteobacteria	0.051	0.005	0.002	0.013	0.007	0	0.005	0.004	0.034	0.164	0.009	0.013	0.004	0.002	0	0.006	0.025	0.003	0.001	0.089	0.341	0.216	0.005	0
k__Bacteria;p__Proteobacteria;c__Betaproteobacteria	0.036	0	0.011	0.016	0.08	0.007	0.103	0.007	0	0	0.164	0.235	0.085	0.116	0.306	0.024	0.034	0.014	0.016	0.007	0.003	0.028	0.028	0.002
k__Bacteria;p__Proteobacteria;c__Epsilonproteobacteria	0.002	0	0.006	0.03	0	0	0.025	0	0	0	0	0	0	0	0	0	0.003	0	0	0	0	0	0	0
k__Bacteria;p__Proteobacteria;c__Gammaproteobacteria	0.231	0.106	0.01	0.222	0.194	0.155	0.035	0.008	0.01	0.006	0.054	0.049	0.036	0.029	0.048	0.691	0.111	0.676	0.48	0.467	0.314	0.223	0.009	0.812
k__Bacteria;p__Proteobacteria;c__Hydrogenophilalia	0	0	0	0.003	0	0	0	0	0	0	0	0	0	0	0	0	0	0	0	0	0	0	0	0
k__Bacteria;p__Rhodothermaeota;c__Rhodothermia	0	0	0	0	0	0	0	0	0	0	0	0	0	0	0	0	0.001	0	0	0	0	0	0	0
k__Eukaryota;p__Streptophyta;c__	0.001	0	0.005	0	0	0	0	0.01	0	0	0	0	0	0	0	0	0	0	0	0	0	0	0	0
k__Eukaryota;p__Streptophyta;c__Liliopsida	0	0	0	0	0	0	0	0	0	0	0.004	0	0	0	0	0	0	0	0	0	0	0	0	0
Order	Total	TB1	TB2	TB3	TB4	TB5	TB8	TB9	TB10	TB11	TB12	TB13	TB14	TB15	TB16	TB17	TB18	TB19	TB20	TB21	TB22	TB23	TB24	TB25
Taxonomy	%	%	%	%	%	%	%	%	%	%	%	%	%	%	%	%	%	%	%	%	%	%	%	%
k__Bacteria;p__;c__;o__	0.073	0.003	0.022	0.014	0.028	0.708	0.005	0.022	0.023	0.04	0.03	0.002	0.092	0.02	0.022	0.003	0.009	0.001	0.057	0.144	0.067	0.048	0.021	0.04
k__Bacteria;p__Actinobacteria;c__;o__	0	0	0	0	0	0	0.002	0	0	0	0	0	0	0	0	0	0	0	0	0	0	0	0	0
k__Bacteria;p__Actinobacteria;c__Actinobacteria;o__	0.002	0	0	0	0	0	0	0.009	0	0.003	0	0	0	0	0	0	0	0	0	0	0	0	0.068	0
k__Bacteria;p__Actinobacteria;c__Actinobacteria;o__Actinomycetales	0.097	0.004	0.42	0.117	0.134	0.027	0.315	0.012	0	0.003	0.186	0.302	0.192	0.277	0.099	0.077	0.021	0.138	0.033	0.044	0.016	0.085	0.085	0.086
k__Bacteria;p__Actinobacteria;c__Actinobacteria;o__Corynebacteriales	0.021	0	0.016	0	0.005	0.003	0.063	0	0.066	0.013	0.037	0.066	0.003	0.024	0.004	0.013	0.05	0.002	0.004	0	0	0.059	0.03	0
k__Bacteria;p__Actinobacteria;c__Actinobacteria;o__Geodermatophilales	0	0	0	0	0	0	0	0	0.007	0	0	0	0	0	0	0	0	0	0	0	0	0	0	0
k__Bacteria;p__Actinobacteria;c__Actinobacteria;o__Micrococcales	0.218	0.726	0.183	0.169	0.057	0.044	0.037	0.895	0.8	0.544	0.045	0.069	0.098	0.065	0.058	0.006	0.224	0.012	0.188	0.008	0.001	0.04	0.111	0.014
k__Bacteria;p__Actinobacteria;c__Actinobacteria;o__Propionibacteriales	0.006	0	0.005	0.005	0	0.003	0.002	0	0.02	0.003	0	0.007	0.01	0.012	0	0.013	0.031	0.002	0	0	0	0.004	0.011	0
k__Bacteria;p__Actinobacteria;c__Actinobacteria;o__Streptomycetales	0	0	0	0	0	0	0	0	0	0	0	0	0	0	0	0	0.005	0	0	0	0	0	0	0
k__Bacteria;p__Actinobacteria;c__Coriobacteriia;o__Coriobacteriales	0.003	0.004	0.01	0	0.012	0	0.009	0.003	0	0	0	0	0.003	0	0	0	0	0.019	0	0	0	0	0	0
k__Bacteria;p__Actinobacteria;c__Rubrobacteria;o__Rubrobacterales	0	0	0	0	0	0	0.007	0.005	0	0	0	0	0	0	0	0	0	0	0	0	0	0	0	0
k__Bacteria;p__Bacteroidetes;c__Bacteroidia;o__Bacteroidales	0.012	0	0	0	0.142	0	0.024	0	0	0	0.036	0.029	0.012	0.016	0.013	0.014	0	0.028	0	0	0.003	0	0.007	0
k__Bacteria;p__Bacteroidetes;c__Chitinophagia;o__Chitinophagales	0	0	0	0	0	0	0	0.002	0	0	0	0	0	0	0	0	0.001	0	0	0	0	0	0	0
k__Bacteria;p__Bacteroidetes;c__Cytophagia;o__Cytophagales	0	0	0	0	0	0	0	0	0	0	0	0	0	0	0	0	0.001	0	0	0	0	0	0	0
k__Bacteria;p__Bacteroidetes;c__Flavobacteriia;o__Flavobacteriales	0.039	0	0.005	0.007	0.018	0	0.032	0.003	0.011	0.151	0.023	0.009	0.018	0.005	0.009	0.001	0.262	0	0	0.013	0.072	0.028	0	0
k__Bacteria;p__Bacteroidetes;c__Sphingobacteriia;o__Sphingobacteriales	0.012	0	0	0	0	0	0	0	0.02	0.052	0	0	0	0	0	0	0.074	0	0	0.007	0.028	0.009	0	0
k__Bacteria;p__Cyanobacteria;c__;o__Synechococcales	0	0	0	0	0	0	0	0	0	0	0	0	0.005	0	0.008	0	0	0	0	0	0	0	0	0
k__Bacteria;p__Deinococcus-Thermus;c__Deinococci;o__Deinococcales	0.001	0	0	0	0	0	0	0	0.007	0.015	0	0	0	0	0	0	0.001	0	0	0	0	0	0	0
k__Bacteria;p__Firmicutes;c__;o__	0	0	0	0	0.001	0	0	0	0	0	0	0	0	0	0	0	0	0	0	0	0	0	0	0
k__Bacteria;p__Firmicutes;c__Bacilli;o__	0.004	0.009	0.001	0	0.002	0	0	0	0	0	0	0	0.003	0.001	0	0	0	0	0	0.003	0	0	0.104	0
k__Bacteria;p__Firmicutes;c__Bacilli;o__Bacillales	0.021	0.124	0.004	0.005	0.002	0	0.011	0	0.001	0.005	0.018	0.01	0.022	0.021	0.009	0.003	0.002	0.002	0.002	0	0.001	0.018	0.341	0
k__Bacteria;p__Firmicutes;c__Bacilli;o__Lactobacillales	0.114	0.019	0.268	0.371	0.236	0.047	0.248	0.009	0.001	0.001	0.323	0.186	0.358	0.296	0.361	0.096	0.081	0.074	0.102	0.015	0.035	0.17	0.145	0.04
k__Bacteria;p__Firmicutes;c__Clostridia;o__Clostridiales	0.004	0	0.006	0.003	0.032	0	0.005	0.009	0	0	0.006	0	0.009	0	0.011	0.004	0	0.008	0	0	0	0	0.017	0
k__Bacteria;p__Firmicutes;c__Erysipelotrichia;o__Erysipelotrichales	0	0	0	0	0.001	0	0	0	0	0	0	0	0	0	0	0	0	0	0	0	0	0	0	0
k__Bacteria;p__Firmicutes;c__Negativicutes;o__Selenomonadales	0	0	0	0	0	0	0	0	0	0	0	0	0.001	0.001	0	0	0	0	0	0	0	0	0	0
k__Bacteria;p__Firmicutes;c__Negativicutes;o__Veillonellales	0.008	0	0.021	0.005	0.012	0.004	0.027	0	0	0	0.006	0.011	0.032	0.055	0.019	0.01	0.007	0.01	0	0	0.003	0.002	0	0.004
k__Bacteria;p__Firmicutes;c__Tissierellia;o__Tissierellales	0	0	0	0	0	0	0	0	0	0	0	0	0.004	0	0	0	0	0	0	0	0	0	0	0
k__Bacteria;p__Fusobacteria;c__Fusobacteriia;o__Fusobacteriales	0.014	0	0.005	0.02	0.036	0.001	0.045	0.001	0	0	0.059	0.009	0.014	0.061	0.031	0.039	0.007	0.011	0.01	0.002	0.007	0.01	0.019	0.001
k__Bacteria;p__Proteobacteria;c__;o__	0.029	0	0	0	0	0.003	0	0	0	0	0	0	0	0	0	0	0.048	0	0.106	0.199	0.106	0.062	0	0
k__Bacteria;p__Proteobacteria;c__Alphaproteobacteria;o__	0.01	0.005	0	0	0	0	0	0	0.008	0.146	0	0	0	0	0	0	0	0	0	0.002	0.007	0.006	0	0
k__Bacteria;p__Proteobacteria;c__Alphaproteobacteria;o__Caulobacterales	0.008	0	0	0.005	0	0	0	0	0	0	0	0	0	0	0	0	0	0	0	0	0.092	0.052	0	0
k__Bacteria;p__Proteobacteria;c__Alphaproteobacteria;o__Magnetococcales	0.001	0	0.001	0	0.003	0	0.004	0	0	0	0.005	0	0	0.002	0	0.006	0.001	0.002	0.001	0	0	0.005	0	0
k__Bacteria;p__Proteobacteria;c__Alphaproteobacteria;o__Rhizobiales	0.01	0	0.001	0.008	0	0	0.001	0.001	0.001	0	0	0	0	0	0	0	0.015	0.001	0	0.026	0.079	0.049	0	0
k__Bacteria;p__Proteobacteria;c__Alphaproteobacteria;o__Rhodobacterales	0.002	0	0	0	0	0	0	0	0.009	0.012	0.004	0.002	0	0	0	0	0.01	0	0	0	0	0	0	0
k__Bacteria;p__Proteobacteria;c__Alphaproteobacteria;o__Rhodospirillales	0.012	0	0	0	0	0	0	0.003	0.003	0.006	0	0	0	0	0	0	0	0	0	0.017	0.119	0.076	0	0
k__Bacteria;p__Proteobacteria;c__Alphaproteobacteria;o__Sphingomonadales	0.008	0	0	0	0.004	0	0	0	0.014	0	0	0.011	0.004	0	0	0	0	0	0	0.044	0.046	0.029	0.005	0
k__Bacteria;p__Proteobacteria;c__Betaproteobacteria;o__Burkholderiales	0.015	0	0	0.009	0.037	0.002	0.007	0.003	0	0	0.096	0.158	0.066	0.017	0.11	0.009	0.028	0.002	0.007	0.002	0.003	0.011	0.008	0
k__Bacteria;p__Proteobacteria;c__Betaproteobacteria;o__Neisseriales	0.02	0	0.011	0.007	0.044	0.005	0.096	0.004	0	0	0.068	0.077	0.019	0.099	0.196	0.014	0.005	0.011	0.009	0.005	0	0.016	0.02	0.002
k__Bacteria;p__Proteobacteria;c__Betaproteobacteria;o__Rhodocyclales	0	0	0	0	0	0	0	0	0	0	0	0	0	0	0	0	0.002	0	0	0	0	0	0	0
k__Bacteria;p__Proteobacteria;c__Epsilonproteobacteria;o__Campylobacterales	0.002	0	0.006	0.03	0	0	0.025	0	0	0	0	0	0	0	0	0	0.003	0	0	0	0	0	0	0
k__Bacteria;p__Proteobacteria;c__Gammaproteobacteria;o__	0	0	0	0	0.009	0	0	0	0	0	0	0	0	0	0	0	0	0	0	0	0.001	0	0	0
k__Bacteria;p__Proteobacteria;c__Gammaproteobacteria;o__Cardiobacteriales	0	0	0	0	0	0	0	0	0	0	0	0.003	0	0	0	0	0	0	0	0	0	0	0	0
k__Bacteria;p__Proteobacteria;c__Gammaproteobacteria;o__Enterobacterales	0.181	0	0	0	0.143	0.139	0	0	0	0	0	0	0	0	0	0.681	0.007	0.676	0.306	0.321	0.268	0.18	0	0.81
k__Bacteria;p__Proteobacteria;c__Gammaproteobacteria;o__Pasteurellales	0.012	0	0.01	0.145	0.043	0.012	0.029	0.002	0	0	0.054	0.044	0.036	0.029	0.048	0.005	0.003	0	0.003	0	0.001	0.007	0.009	0
k__Bacteria;p__Proteobacteria;c__Gammaproteobacteria;o__Pseudomonadales	0.018	0.106	0	0.002	0	0.003	0	0.001	0.01	0.006	0	0.002	0	0	0	0.003	0.017	0	0.044	0.104	0.022	0.015	0	0.002
k__Bacteria;p__Proteobacteria;c__Gammaproteobacteria;o__Thiotrichales	0.001	0	0	0.069	0	0	0	0	0	0	0	0	0	0	0	0	0.001	0	0	0	0	0	0	0
k__Bacteria;p__Proteobacteria;c__Gammaproteobacteria;o__Xanthomonadales	0.017	0	0	0.007	0	0	0.006	0.005	0	0	0	0	0	0	0	0.002	0.083	0	0.128	0.042	0.023	0.021	0	0
k__Bacteria;p__Proteobacteria;c__Hydrogenophilalia;o__Hydrogenophilales	0	0	0	0.003	0	0	0	0	0	0	0	0	0	0	0	0	0	0	0	0	0	0	0	0
k__Bacteria;p__Rhodothermaeota;c__Rhodothermia;o__Rhodothermales	0	0	0	0	0	0	0	0	0	0	0	0	0	0	0	0	0.001	0	0	0	0	0	0	0
k__Eukaryota;p__Streptophyta;c__;o__	0	0	0.005	0	0	0	0	0	0	0	0	0	0	0	0	0	0	0	0	0	0	0	0	0
k__Eukaryota;p__Streptophyta;c__;o__Fagales	0	0	0	0	0	0	0	0.01	0	0	0	0	0	0	0	0	0	0	0	0	0	0	0	0
k__Eukaryota;p__Streptophyta;c__Liliopsida;o__Asparagales	0	0	0	0	0	0	0	0	0	0	0.004	0	0	0	0	0	0	0	0	0	0	0	0	0
Family	Total	TB1	TB2	TB3	TB4	TB5	TB8	TB9	TB10	TB11	TB12	TB13	TB14	TB15	TB16	TB17	TB18	TB19	TB20	TB21	TB22	TB23	TB24	TB25
Taxonomy	%	%	%	%	%	%	%	%	%	%	%	%	%	%	%	%	%	%	%	%	%	%	%	%
k__Bacteria;p__;c__;o__;f__	0.073	0.003	0.022	0.014	0.028	0.708	0.005	0.022	0.023	0.04	0.03	0.002	0.092	0.02	0.022	0.003	0.009	0.001	0.057	0.144	0.067	0.048	0.021	0.04
k__Bacteria;p__Actinobacteria;c__;o__;f__	0	0	0	0	0	0	0.002	0	0	0	0	0	0	0	0	0	0	0	0	0	0	0	0	0
k__Bacteria;p__Actinobacteria;c__Actinobacteria;o__;f__	0.002	0	0	0	0	0	0	0.009	0	0.003	0	0	0	0	0	0	0	0	0	0	0	0	0.068	0
k__Bacteria;p__Actinobacteria;c__Actinobacteria;o__Actinomycetales;f__Actinomycetaceae	0.097	0.004	0.42	0.117	0.134	0.027	0.315	0.012	0	0.003	0.186	0.302	0.192	0.277	0.099	0.077	0.021	0.138	0.033	0.044	0.016	0.085	0.085	0.086
k__Bacteria;p__Actinobacteria;c__Actinobacteria;o__Corynebacteriales;f__Corynebacteriaceae	0.012	0	0.016	0	0.005	0.003	0.063	0	0	0	0.037	0.066	0.003	0.024	0.004	0.013	0.003	0.002	0.004	0	0	0.059	0.03	0
k__Bacteria;p__Actinobacteria;c__Actinobacteria;o__Corynebacteriales;f__Dietziaceae	0.005	0	0	0	0	0	0	0	0.066	0.011	0	0	0	0	0	0	0	0	0	0	0	0	0	0
k__Bacteria;p__Actinobacteria;c__Actinobacteria;o__Corynebacteriales;f__Gordoniaceae	0.001	0	0	0	0	0	0	0	0	0.002	0	0	0	0	0	0	0.009	0	0	0	0	0	0	0
k__Bacteria;p__Actinobacteria;c__Actinobacteria;o__Corynebacteriales;f__Nocardiaceae	0.003	0	0	0	0	0	0	0	0	0	0	0	0	0	0	0	0.039	0	0	0	0	0	0	0
k__Bacteria;p__Actinobacteria;c__Actinobacteria;o__Geodermatophilales;f__Geodermatophilaceae	0	0	0	0	0	0	0	0	0.007	0	0	0	0	0	0	0	0	0	0	0	0	0	0	0
k__Bacteria;p__Actinobacteria;c__Actinobacteria;o__Micrococcales;f__	0	0	0	0	0	0	0	0	0.001	0	0	0	0	0	0	0	0	0	0	0	0	0	0	0
k__Bacteria;p__Actinobacteria;c__Actinobacteria;o__Micrococcales;f__Brevibacteriaceae	0.016	0.07	0	0	0	0	0	0	0.169	0.004	0	0.003	0.003	0	0	0	0	0	0	0	0	0	0.004	0
k__Bacteria;p__Actinobacteria;c__Actinobacteria;o__Micrococcales;f__Dermabacteraceae	0.046	0.628	0	0	0	0	0	0	0.045	0.127	0	0	0	0	0	0	0.001	0	0	0	0	0	0	0
k__Bacteria;p__Actinobacteria;c__Actinobacteria;o__Micrococcales;f__Intrasporangiaceae	0	0	0	0	0	0	0	0	0	0.004	0	0	0	0	0	0	0	0	0	0	0	0	0	0
k__Bacteria;p__Actinobacteria;c__Actinobacteria;o__Micrococcales;f__Microbacteriaceae	0.016	0	0	0.004	0.002	0	0	0.019	0.027	0.188	0	0.011	0	0	0	0	0.027	0	0	0	0	0	0.006	0
k__Bacteria;p__Actinobacteria;c__Actinobacteria;o__Micrococcales;f__Micrococcaceae	0.14	0.029	0.183	0.166	0.055	0.044	0.037	0.876	0.557	0.222	0.045	0.055	0.094	0.065	0.058	0.006	0.195	0.012	0.188	0.008	0.001	0.04	0.101	0.014
k__Bacteria;p__Actinobacteria;c__Actinobacteria;o__Propionibacteriales;f__Nocardioidaceae	0	0	0	0	0	0	0	0	0	0	0	0.004	0.002	0	0	0	0.004	0	0	0	0	0	0	0
k__Bacteria;p__Actinobacteria;c__Actinobacteria;o__Propionibacteriales;f__Propionibacteriaceae	0.006	0	0.005	0.005	0	0.003	0.002	0	0.02	0.003	0	0.004	0.008	0.012	0	0.013	0.027	0.002	0	0	0	0.004	0.011	0
k__Bacteria;p__Actinobacteria;c__Actinobacteria;o__Streptomycetales;f__Streptomycetaceae	0	0	0	0	0	0	0	0	0	0	0	0	0	0	0	0	0.005	0	0	0	0	0	0	0
k__Bacteria;p__Actinobacteria;c__Coriobacteriia;o__Coriobacteriales;f__Atopobiaceae	0.003	0.004	0.01	0	0.012	0	0.009	0.003	0	0	0	0	0.003	0	0	0	0	0.019	0	0	0	0	0	0
k__Bacteria;p__Actinobacteria;c__Rubrobacteria;o__Rubrobacterales;f__Rubrobacteraceae	0	0	0	0	0	0	0.007	0.005	0	0	0	0	0	0	0	0	0	0	0	0	0	0	0	0
k__Bacteria;p__Bacteroidetes;c__Bacteroidia;o__Bacteroidales;f__Porphyromonadaceae	0.002	0	0	0	0.007	0	0	0	0	0	0.022	0.004	0	0.013	0	0.002	0	0	0	0	0	0	0.004	0
k__Bacteria;p__Bacteroidetes;c__Bacteroidia;o__Bacteroidales;f__Prevotellaceae	0.01	0	0	0	0.128	0	0.022	0	0	0	0.012	0.025	0.012	0.004	0.013	0.012	0	0.028	0	0	0.003	0	0.003	0
k__Bacteria;p__Bacteroidetes;c__Bacteroidia;o__Bacteroidales;f__Tannerellaceae	0	0	0	0	0.007	0	0.002	0	0	0	0.002	0	0	0	0	0	0	0	0	0	0	0	0	0
k__Bacteria;p__Bacteroidetes;c__Chitinophagia;o__Chitinophagales;f__Chitinophagaceae	0	0	0	0	0	0	0	0.002	0	0	0	0	0	0	0	0	0.001	0	0	0	0	0	0	0
k__Bacteria;p__Bacteroidetes;c__Cytophagia;o__Cytophagales;f__Cytophagaceae	0	0	0	0	0	0	0	0	0	0	0	0	0	0	0	0	0.001	0	0	0	0	0	0	0
k__Bacteria;p__Bacteroidetes;c__Flavobacteriia;o__Flavobacteriales;f__Flavobacteriaceae	0.039	0	0.005	0.007	0.018	0	0.032	0.003	0.011	0.151	0.023	0.009	0.018	0.005	0.009	0.001	0.262	0	0	0.013	0.072	0.028	0	0
k__Bacteria;p__Bacteroidetes;c__Sphingobacteriia;o__Sphingobacteriales;f__Sphingobacteriaceae	0.012	0	0	0	0	0	0	0	0.02	0.052	0	0	0	0	0	0	0.074	0	0	0.007	0.028	0.009	0	0
k__Bacteria;p__Cyanobacteria;c__;o__Synechococcales;f__Acaryochloridaceae	0	0	0	0	0	0	0	0	0	0	0	0	0.005	0	0.008	0	0	0	0	0	0	0	0	0
k__Bacteria;p__Deinococcus-Thermus;c__Deinococci;o__Deinococcales;f__Deinococcaceae	0.001	0	0	0	0	0	0	0	0.007	0.015	0	0	0	0	0	0	0.001	0	0	0	0	0	0	0
k__Bacteria;p__Firmicutes;c__;o__;f__	0	0	0	0	0.001	0	0	0	0	0	0	0	0	0	0	0	0	0	0	0	0	0	0	0
k__Bacteria;p__Firmicutes;c__Bacilli;o__;f__	0.004	0.009	0.001	0	0.002	0	0	0	0	0	0	0	0.003	0.001	0	0	0	0	0	0.003	0	0	0.104	0
k__Bacteria;p__Firmicutes;c__Bacilli;o__Bacillales;f__	0.004	0	0.004	0.002	0.002	0	0.011	0	0	0	0.018	0.01	0.017	0.021	0.009	0.003	0.002	0.002	0.002	0	0.001	0.015	0.003	0
k__Bacteria;p__Firmicutes;c__Bacilli;o__Bacillales;f__Bacillaceae	0	0	0	0.003	0	0	0	0	0.001	0.005	0	0	0	0	0	0	0	0	0	0	0	0	0	0
k__Bacteria;p__Firmicutes;c__Bacilli;o__Bacillales;f__Staphylococcaceae	0.016	0.124	0	0	0	0	0	0	0	0	0	0	0.005	0	0	0	0	0	0	0	0	0.003	0.337	0
k__Bacteria;p__Firmicutes;c__Bacilli;o__Lactobacillales;f__	0.008	0.005	0.021	0.048	0.017	0.012	0	0	0	0	0.01	0.013	0.022	0.009	0.007	0.002	0	0.001	0.033	0.006	0.006	0.006	0.012	0.007
k__Bacteria;p__Firmicutes;c__Bacilli;o__Lactobacillales;f__Aerococcaceae	0.007	0	0	0	0.025	0	0.003	0	0	0	0.02	0.032	0.022	0.027	0.065	0.015	0.007	0.009	0.007	0	0.001	0.006	0	0
k__Bacteria;p__Firmicutes;c__Bacilli;o__Lactobacillales;f__Carnobacteriaceae	0.021	0.003	0.045	0.028	0.05	0.022	0.102	0	0	0	0.031	0	0.08	0.047	0.074	0.014	0.01	0.017	0.014	0	0.005	0.023	0.018	0.006
k__Bacteria;p__Firmicutes;c__Bacilli;o__Lactobacillales;f__Enterococcaceae	0	0	0	0.006	0	0	0	0	0	0	0	0	0	0	0	0	0.004	0	0	0	0	0	0	0
k__Bacteria;p__Firmicutes;c__Bacilli;o__Lactobacillales;f__Lactobacillaceae	0.001	0	0	0.002	0	0	0	0	0	0	0	0	0	0	0	0	0	0.002	0.013	0	0	0	0	0
k__Bacteria;p__Firmicutes;c__Bacilli;o__Lactobacillales;f__Streptococcaceae	0.077	0.011	0.202	0.287	0.144	0.013	0.143	0.009	0.001	0.001	0.262	0.14	0.235	0.212	0.215	0.065	0.06	0.045	0.035	0.009	0.023	0.134	0.115	0.027
k__Bacteria;p__Firmicutes;c__Clostridia;o__Clostridiales;f__	0	0	0	0	0.005	0	0	0	0	0	0	0	0	0	0	0	0	0	0	0	0	0	0	0
k__Bacteria;p__Firmicutes;c__Clostridia;o__Clostridiales;f__Clostridiaceae	0	0	0	0	0.001	0	0	0	0	0	0	0	0	0	0	0	0	0	0	0	0	0	0	0
k__Bacteria;p__Firmicutes;c__Clostridia;o__Clostridiales;f__Clostridiales Family XIII. Incertae Sedis	0	0	0	0	0.003	0	0.001	0	0	0	0	0	0	0	0	0	0	0	0	0	0	0	0	0
k__Bacteria;p__Firmicutes;c__Clostridia;o__Clostridiales;f__Eubacteriaceae	0	0	0.002	0	0.001	0	0.001	0.009	0	0	0	0	0	0	0	0	0	0	0	0	0	0	0	0
k__Bacteria;p__Firmicutes;c__Clostridia;o__Clostridiales;f__Lachnospiraceae	0.002	0	0	0.003	0.012	0	0.004	0	0	0	0.002	0	0.008	0	0.011	0.004	0	0.008	0	0	0	0	0.005	0
k__Bacteria;p__Firmicutes;c__Clostridia;o__Clostridiales;f__Peptostreptococcaceae	0.001	0	0.004	0	0.01	0	0	0	0	0	0.004	0	0.001	0	0	0	0	0	0	0	0	0	0.012	0
k__Bacteria;p__Firmicutes;c__Erysipelotrichia;o__Erysipelotrichales;f__Erysipelotrichaceae	0	0	0	0	0.001	0	0	0	0	0	0	0	0	0	0	0	0	0	0	0	0	0	0	0
k__Bacteria;p__Firmicutes;c__Negativicutes;o__Selenomonadales;f__Selenomonadaceae	0	0	0	0	0	0	0	0	0	0	0	0	0.001	0.001	0	0	0	0	0	0	0	0	0	0
k__Bacteria;p__Firmicutes;c__Negativicutes;o__Veillonellales;f__Veillonellaceae	0.008	0	0.021	0.005	0.012	0.004	0.027	0	0	0	0.006	0.011	0.032	0.055	0.019	0.01	0.007	0.01	0	0	0.003	0.002	0	0.004
k__Bacteria;p__Firmicutes;c__Tissierellia;o__Tissierellales;f__Peptoniphilaceae	0	0	0	0	0	0	0	0	0	0	0	0	0.004	0	0	0	0	0	0	0	0	0	0	0
k__Bacteria;p__Fusobacteria;c__Fusobacteriia;o__Fusobacteriales;f__Fusobacteriaceae	0.004	0	0.002	0	0.015	0	0.01	0.001	0	0	0.008	0.002	0.002	0.012	0.013	0.007	0.007	0	0.001	0.002	0.004	0.004	0.007	0
k__Bacteria;p__Fusobacteria;c__Fusobacteriia;o__Fusobacteriales;f__Leptotrichiaceae	0.01	0	0.003	0.02	0.021	0.001	0.036	0	0	0	0.051	0.007	0.011	0.05	0.018	0.033	0	0.01	0.009	0.001	0.004	0.006	0.011	0.001
k__Bacteria;p__Proteobacteria;c__;o__;f__	0.029	0	0	0	0	0.003	0	0	0	0	0	0	0	0	0	0	0.048	0	0.106	0.199	0.106	0.062	0	0
k__Bacteria;p__Proteobacteria;c__Alphaproteobacteria;o__;f__	0.01	0.005	0	0	0	0	0	0	0.008	0.146	0	0	0	0	0	0	0	0	0	0.002	0.007	0.006	0	0
k__Bacteria;p__Proteobacteria;c__Alphaproteobacteria;o__Caulobacterales;f__Caulobacteraceae	0.008	0	0	0.005	0	0	0	0	0	0	0	0	0	0	0	0	0	0	0	0	0.092	0.052	0	0
k__Bacteria;p__Proteobacteria;c__Alphaproteobacteria;o__Magnetococcales;f__Magnetococcaceae	0.001	0	0.001	0	0.003	0	0.004	0	0	0	0.005	0	0	0.002	0	0.006	0.001	0.002	0.001	0	0	0.005	0	0
k__Bacteria;p__Proteobacteria;c__Alphaproteobacteria;o__Rhizobiales;f__Aurantimonadaceae	0	0	0	0	0	0	0	0	0	0	0	0	0	0	0	0	0	0	0	0	0.002	0	0	0
k__Bacteria;p__Proteobacteria;c__Alphaproteobacteria;o__Rhizobiales;f__Bradyrhizobiaceae	0	0	0	0	0	0	0	0	0	0	0	0	0	0	0	0	0.004	0	0	0	0	0	0	0
k__Bacteria;p__Proteobacteria;c__Alphaproteobacteria;o__Rhizobiales;f__Brucellaceae	0.005	0	0	0.004	0	0	0	0	0	0	0	0	0	0	0	0	0	0	0	0.007	0.051	0.033	0	0
k__Bacteria;p__Proteobacteria;c__Alphaproteobacteria;o__Rhizobiales;f__Methylobacteriaceae	0.003	0	0.001	0	0	0	0.001	0.001	0.001	0	0	0	0	0	0	0	0	0.001	0	0.019	0.024	0.016	0	0
k__Bacteria;p__Proteobacteria;c__Alphaproteobacteria;o__Rhizobiales;f__Phyllobacteriaceae	0.001	0	0	0.004	0	0	0	0	0	0	0	0	0	0	0	0	0.011	0	0	0	0.001	0	0	0
k__Bacteria;p__Proteobacteria;c__Alphaproteobacteria;o__Rhodobacterales;f__Rhodobacteraceae	0.002	0	0	0	0	0	0	0	0.009	0.012	0.004	0.002	0	0	0	0	0.01	0	0	0	0	0	0	0
k__Bacteria;p__Proteobacteria;c__Alphaproteobacteria;o__Rhodospirillales;f__Acetobacteraceae	0.012	0	0	0	0	0	0	0.003	0.003	0.006	0	0	0	0	0	0	0	0	0	0.017	0.119	0.076	0	0
k__Bacteria;p__Proteobacteria;c__Alphaproteobacteria;o__Sphingomonadales;f__Erythrobacteraceae	0.001	0	0	0	0.004	0	0	0	0.014	0	0	0.011	0	0	0	0	0	0	0	0	0	0	0.005	0
k__Bacteria;p__Proteobacteria;c__Alphaproteobacteria;o__Sphingomonadales;f__Sphingomonadaceae	0.007	0	0	0	0	0	0	0	0	0	0	0	0.004	0	0	0	0	0	0	0.044	0.046	0.029	0	0
k__Bacteria;p__Proteobacteria;c__Betaproteobacteria;o__Burkholderiales;f__	0	0	0	0.006	0	0	0	0	0	0	0	0	0	0	0	0	0	0	0	0	0	0	0	0
k__Bacteria;p__Proteobacteria;c__Betaproteobacteria;o__Burkholderiales;f__Alcaligenaceae	0	0	0	0	0	0	0	0.002	0	0	0	0	0	0	0	0	0	0	0	0	0	0	0	0
k__Bacteria;p__Proteobacteria;c__Betaproteobacteria;o__Burkholderiales;f__Burkholderiaceae	0.013	0	0	0.003	0.037	0.002	0.007	0.001	0	0	0.095	0.158	0.066	0.017	0.11	0.009	0.006	0.002	0.007	0	0	0.011	0.008	0
k__Bacteria;p__Proteobacteria;c__Betaproteobacteria;o__Burkholderiales;f__Comamonadaceae	0.002	0	0	0	0	0	0	0	0	0	0.001	0	0	0	0	0	0.022	0	0	0.002	0.003	0	0	0
k__Bacteria;p__Proteobacteria;c__Betaproteobacteria;o__Neisseriales;f__Neisseriaceae	0.02	0	0.011	0.007	0.044	0.005	0.096	0.004	0	0	0.068	0.077	0.019	0.099	0.196	0.014	0.005	0.011	0.009	0.005	0	0.016	0.02	0.002
k__Bacteria;p__Proteobacteria;c__Betaproteobacteria;o__Rhodocyclales;f__Rhodocyclaceae	0	0	0	0	0	0	0	0	0	0	0	0	0	0	0	0	0.002	0	0	0	0	0	0	0
k__Bacteria;p__Proteobacteria;c__Epsilonproteobacteria;o__Campylobacterales;f__Campylobacteraceae	0.002	0	0.006	0.03	0	0	0.025	0	0	0	0	0	0	0	0	0	0.003	0	0	0	0	0	0	0
k__Bacteria;p__Proteobacteria;c__Gammaproteobacteria;o__;f__	0	0	0	0	0.009	0	0	0	0	0	0	0	0	0	0	0	0	0	0	0	0.001	0	0	0
k__Bacteria;p__Proteobacteria;c__Gammaproteobacteria;o__Cardiobacteriales;f__Cardiobacteriaceae	0	0	0	0	0	0	0	0	0	0	0	0.003	0	0	0	0	0	0	0	0	0	0	0	0
k__Bacteria;p__Proteobacteria;c__Gammaproteobacteria;o__Enterobacterales;f__	0.005	0	0	0	0	0	0	0	0	0	0	0	0	0	0	0.099	0	0	0	0.002	0	0	0	0
k__Bacteria;p__Proteobacteria;c__Gammaproteobacteria;o__Enterobacterales;f__Enterobacteriaceae	0.167	0	0	0	0	0.139	0	0	0	0	0	0	0	0	0	0.561	0.007	0.676	0.254	0.319	0.268	0.18	0	0.81
k__Bacteria;p__Proteobacteria;c__Gammaproteobacteria;o__Enterobacterales;f__Erwiniaceae	0.003	0	0	0	0	0	0	0	0	0	0	0	0	0	0	0.018	0	0	0.046	0	0	0	0	0
k__Bacteria;p__Proteobacteria;c__Gammaproteobacteria;o__Enterobacterales;f__Yersiniaceae	0.006	0	0	0	0.143	0	0	0	0	0	0	0	0	0	0	0.003	0	0	0.006	0	0	0	0	0
k__Bacteria;p__Proteobacteria;c__Gammaproteobacteria;o__Pasteurellales;f__Pasteurellaceae	0.012	0	0.01	0.145	0.043	0.012	0.029	0.002	0	0	0.054	0.044	0.036	0.029	0.048	0.005	0.003	0	0.003	0	0.001	0.007	0.009	0
k__Bacteria;p__Proteobacteria;c__Gammaproteobacteria;o__Pseudomonadales;f__Moraxellaceae	0.008	0.104	0	0.002	0	0	0	0	0.01	0.006	0	0.002	0	0	0	0.003	0.017	0	0	0.004	0	0	0	0
k__Bacteria;p__Proteobacteria;c__Gammaproteobacteria;o__Pseudomonadales;f__Pseudomonadaceae	0.01	0.001	0	0	0	0.003	0	0.001	0	0	0	0	0	0	0	0	0	0	0.044	0.101	0.022	0.015	0	0.002
k__Bacteria;p__Proteobacteria;c__Gammaproteobacteria;o__Thiotrichales;f__Thiofilaceae	0.001	0	0	0.069	0	0	0	0	0	0	0	0	0	0	0	0	0	0	0	0	0	0	0	0
k__Bacteria;p__Proteobacteria;c__Gammaproteobacteria;o__Thiotrichales;f__Thiotrichaceae	0	0	0	0	0	0	0	0	0	0	0	0	0	0	0	0	0.001	0	0	0	0	0	0	0
k__Bacteria;p__Proteobacteria;c__Gammaproteobacteria;o__Xanthomonadales;f__Rhodanobacteraceae	0	0	0	0	0	0	0	0	0	0	0	0	0	0	0	0	0.004	0	0	0	0	0	0	0
k__Bacteria;p__Proteobacteria;c__Gammaproteobacteria;o__Xanthomonadales;f__Xanthomonadaceae	0.017	0	0	0.007	0	0	0.006	0.005	0	0	0	0	0	0	0	0.002	0.08	0	0.128	0.042	0.023	0.021	0	0
k__Bacteria;p__Proteobacteria;c__Hydrogenophilalia;o__Hydrogenophilales;f__Hydrogenophilaceae	0	0	0	0.003	0	0	0	0	0	0	0	0	0	0	0	0	0	0	0	0	0	0	0	0
k__Bacteria;p__Rhodothermaeota;c__Rhodothermia;o__Rhodothermales;f__Rubricoccaceae	0	0	0	0	0	0	0	0	0	0	0	0	0	0	0	0	0.001	0	0	0	0	0	0	0
k__Eukaryota;p__Streptophyta;c__;o__;f__	0	0	0.005	0	0	0	0	0	0	0	0	0	0	0	0	0	0	0	0	0	0	0	0	0
k__Eukaryota;p__Streptophyta;c__;o__Fagales;f__	0	0	0	0	0	0	0	0.01	0	0	0	0	0	0	0	0	0	0	0	0	0	0	0	0
k__Eukaryota;p__Streptophyta;c__Liliopsida;o__Asparagales;f__Amaryllidaceae	0	0	0	0	0	0	0	0	0	0	0.004	0	0	0	0	0	0	0	0	0	0	0	0	0
Genus	Total	TB1	TB2	TB3	TB4	TB5	TB8	TB9	TB10	TB11	TB12	TB13	TB14	TB15	TB16	TB17	TB18	TB19	TB20	TB21	TB22	TB23	TB24	TB25
Taxonomy	%	%	%	%	%	%	%	%	%	%	%	%	%	%	%	%	%	%	%	%	%	%	%	%
k__Bacteria;p__;c__;o__;f__;g__	0.073	0.003	0.022	0.014	0.028	0.708	0.005	0.022	0.023	0.04	0.03	0.002	0.092	0.02	0.022	0.003	0.009	0.001	0.057	0.144	0.067	0.048	0.021	0.04
k__Bacteria;p__Actinobacteria;c__;o__;f__;g__	0	0	0	0	0	0	0.002	0	0	0	0	0	0	0	0	0	0	0	0	0	0	0	0	0
k__Bacteria;p__Actinobacteria;c__Actinobacteria;o__;f__;g__	0.002	0	0	0	0	0	0	0.009	0	0.003	0	0	0	0	0	0	0	0	0	0	0	0	0.068	0
k__Bacteria;p__Actinobacteria;c__Actinobacteria;o__Actinomycetales;f__Actinomycetaceae;g__	0.001	0	0	0	0	0	0	0	0	0	0.008	0	0.004	0	0	0	0	0	0	0	0	0	0	0.008
k__Bacteria;p__Actinobacteria;c__Actinobacteria;o__Actinomycetales;f__Actinomycetaceae;g__Actinobaculum	0.002	0	0.011	0	0	0	0.005	0	0	0	0	0	0.017	0.015	0	0.002	0	0.004	0	0	0	0.008	0	0
k__Bacteria;p__Actinobacteria;c__Actinobacteria;o__Actinomycetales;f__Actinomycetaceae;g__Actinomyces	0.09	0.004	0.406	0.101	0.134	0.025	0.299	0.012	0	0.003	0.171	0.279	0.135	0.252	0.078	0.073	0.021	0.133	0.033	0.041	0.01	0.077	0.067	0.075
k__Bacteria;p__Actinobacteria;c__Actinobacteria;o__Actinomycetales;f__Actinomycetaceae;g__Schaalia	0.004	0	0.004	0.017	0	0.002	0.012	0	0	0	0.007	0.024	0.036	0.01	0.022	0.002	0	0	0	0.003	0.006	0	0.018	0.003
k__Bacteria;p__Actinobacteria;c__Actinobacteria;o__Corynebacteriales;f__Corynebacteriaceae;g__Corynebacterium	0.012	0	0.016	0	0.005	0.003	0.063	0	0	0	0.037	0.066	0.003	0.024	0.004	0.013	0.003	0.002	0.004	0	0	0.059	0.03	0
k__Bacteria;p__Actinobacteria;c__Actinobacteria;o__Corynebacteriales;f__Dietziaceae;g__Dietzia	0.005	0	0	0	0	0	0	0	0.066	0.011	0	0	0	0	0	0	0	0	0	0	0	0	0	0
k__Bacteria;p__Actinobacteria;c__Actinobacteria;o__Corynebacteriales;f__Gordoniaceae;g__Gordonia	0	0	0	0	0	0	0	0	0	0.002	0	0	0	0	0	0	0.005	0	0	0	0	0	0	0
k__Bacteria;p__Actinobacteria;c__Actinobacteria;o__Corynebacteriales;f__Gordoniaceae;g__Millisia	0	0	0	0	0	0	0	0	0	0	0	0	0	0	0	0	0.004	0	0	0	0	0	0	0
k__Bacteria;p__Actinobacteria;c__Actinobacteria;o__Corynebacteriales;f__Nocardiaceae;g__Rhodococcus	0.003	0	0	0	0	0	0	0	0	0	0	0	0	0	0	0	0.039	0	0	0	0	0	0	0
k__Bacteria;p__Actinobacteria;c__Actinobacteria;o__Geodermatophilales;f__Geodermatophilaceae;g__Modestobacter	0	0	0	0	0	0	0	0	0.007	0	0	0	0	0	0	0	0	0	0	0	0	0	0	0
k__Bacteria;p__Actinobacteria;c__Actinobacteria;o__Micrococcales;f__;g__	0	0	0	0	0	0	0	0	0.001	0	0	0	0	0	0	0	0	0	0	0	0	0	0	0
k__Bacteria;p__Actinobacteria;c__Actinobacteria;o__Micrococcales;f__Brevibacteriaceae;g__Brevibacterium	0.016	0.07	0	0	0	0	0	0	0.169	0.004	0	0.003	0.003	0	0	0	0	0	0	0	0	0	0.004	0
k__Bacteria;p__Actinobacteria;c__Actinobacteria;o__Micrococcales;f__Dermabacteraceae;g__Brachybacterium	0.046	0.628	0	0	0	0	0	0	0.045	0.127	0	0	0	0	0	0	0.001	0	0	0	0	0	0	0
k__Bacteria;p__Actinobacteria;c__Actinobacteria;o__Micrococcales;f__Intrasporangiaceae;g__Janibacter	0	0	0	0	0	0	0	0	0	0.004	0	0	0	0	0	0	0	0	0	0	0	0	0	0
k__Bacteria;p__Actinobacteria;c__Actinobacteria;o__Micrococcales;f__Microbacteriaceae;g__	0.002	0	0	0	0.002	0	0	0	0	0	0	0.007	0	0	0	0	0.022	0	0	0	0	0	0	0
k__Bacteria;p__Actinobacteria;c__Actinobacteria;o__Micrococcales;f__Microbacteriaceae;g__Leucobacter	0.011	0	0	0	0	0	0	0	0.021	0.167	0	0	0	0	0	0	0.001	0	0	0	0	0	0	0
k__Bacteria;p__Actinobacteria;c__Actinobacteria;o__Micrococcales;f__Microbacteriaceae;g__Microbacterium	0.003	0	0	0.004	0	0	0	0.019	0.006	0.021	0	0.004	0	0	0	0	0.004	0	0	0	0	0	0.006	0
k__Bacteria;p__Actinobacteria;c__Actinobacteria;o__Micrococcales;f__Micrococcaceae;g__Arthrobacter	0.004	0.004	0	0.061	0	0	0	0.026	0	0	0	0.046	0.024	0.002	0.023	0	0	0	0	0	0	0	0.021	0.001
k__Bacteria;p__Actinobacteria;c__Actinobacteria;o__Micrococcales;f__Micrococcaceae;g__Kocuria	0.094	0.021	0	0	0	0	0	0.83	0.556	0.222	0	0	0	0	0.004	0	0.01	0	0.177	0	0	0	0.038	0.002
k__Bacteria;p__Actinobacteria;c__Actinobacteria;o__Micrococcales;f__Micrococcaceae;g__Micrococcus	0.001	0	0	0	0	0	0	0.016	0.002	0	0	0	0	0	0	0	0	0	0	0	0	0	0.018	0
k__Bacteria;p__Actinobacteria;c__Actinobacteria;o__Micrococcales;f__Micrococcaceae;g__Nesterenkonia	0.001	0	0	0	0.025	0	0	0	0	0	0	0	0	0	0	0	0	0	0	0	0	0	0	0
k__Bacteria;p__Actinobacteria;c__Actinobacteria;o__Micrococcales;f__Micrococcaceae;g__Rothia	0.039	0.003	0.183	0.104	0.031	0.044	0.037	0.004	0	0	0.045	0.01	0.071	0.062	0.031	0.006	0.186	0.012	0.011	0.008	0.001	0.04	0.025	0.011
k__Bacteria;p__Actinobacteria;c__Actinobacteria;o__Propionibacteriales;f__Nocardioidaceae;g__Micropruina	0	0	0	0	0	0	0	0	0	0	0	0	0	0	0	0	0.004	0	0	0	0	0	0	0
k__Bacteria;p__Actinobacteria;c__Actinobacteria;o__Propionibacteriales;f__Nocardioidaceae;g__Nocardioides	0	0	0	0	0	0	0	0	0	0	0	0.004	0.002	0	0	0	0	0	0	0	0	0	0	0
k__Bacteria;p__Actinobacteria;c__Actinobacteria;o__Propionibacteriales;f__Propionibacteriaceae;g__Microlunatus	0.002	0	0	0	0	0	0	0	0	0	0	0	0	0	0	0	0.022	0	0	0	0	0	0	0
k__Bacteria;p__Actinobacteria;c__Actinobacteria;o__Propionibacteriales;f__Propionibacteriaceae;g__Ponticoccus	0	0	0	0	0	0	0	0	0.002	0.002	0	0	0	0	0	0	0	0	0	0	0	0	0	0
k__Bacteria;p__Actinobacteria;c__Actinobacteria;o__Propionibacteriales;f__Propionibacteriaceae;g__Propionibacterium	0	0	0.004	0.005	0	0.003	0	0	0	0.001	0	0	0	0	0	0	0	0	0	0	0	0	0	0
k__Bacteria;p__Actinobacteria;c__Actinobacteria;o__Propionibacteriales;f__Propionibacteriaceae;g__Pseudopropionibacterium	0.002	0	0.001	0	0	0	0.002	0	0	0	0	0.004	0.008	0.012	0	0.013	0.004	0.002	0	0	0	0.004	0.011	0
k__Bacteria;p__Actinobacteria;c__Actinobacteria;o__Propionibacteriales;f__Propionibacteriaceae;g__Tessaracoccus	0.001	0	0	0	0	0	0	0	0.018	0	0	0	0	0	0	0	0.001	0	0	0	0	0	0	0
k__Bacteria;p__Actinobacteria;c__Actinobacteria;o__Streptomycetales;f__Streptomycetaceae;g__Streptomyces	0	0	0	0	0	0	0	0	0	0	0	0	0	0	0	0	0.005	0	0	0	0	0	0	0
k__Bacteria;p__Actinobacteria;c__Coriobacteriia;o__Coriobacteriales;f__Atopobiaceae;g__Atopobium	0.001	0.004	0	0	0.008	0	0.003	0	0	0	0	0	0.003	0	0	0	0	0.001	0	0	0	0	0	0
k__Bacteria;p__Actinobacteria;c__Coriobacteriia;o__Coriobacteriales;f__Atopobiaceae;g__Olsenella	0.002	0	0.01	0	0.003	0	0.006	0.003	0	0	0	0	0	0	0	0	0	0.018	0	0	0	0	0	0
k__Bacteria;p__Actinobacteria;c__Rubrobacteria;o__Rubrobacterales;f__Rubrobacteraceae;g__Rubrobacter	0	0	0	0	0	0	0.007	0.005	0	0	0	0	0	0	0	0	0	0	0	0	0	0	0	0
k__Bacteria;p__Bacteroidetes;c__Bacteroidia;o__Bacteroidales;f__Porphyromonadaceae;g__Porphyromonas	0.002	0	0	0	0.007	0	0	0	0	0	0.022	0.004	0	0.013	0	0.002	0	0	0	0	0	0	0.004	0
k__Bacteria;p__Bacteroidetes;c__Bacteroidia;o__Bacteroidales;f__Prevotellaceae;g__Alloprevotella	0.001	0	0	0	0.015	0	0	0	0	0	0.006	0.003	0	0	0.009	0.003	0	0	0	0	0	0	0	0
k__Bacteria;p__Bacteroidetes;c__Bacteroidia;o__Bacteroidales;f__Prevotellaceae;g__Prevotella	0.009	0	0	0	0.114	0	0.022	0	0	0	0.006	0.023	0.012	0.004	0.004	0.009	0	0.028	0	0	0.003	0	0.003	0
k__Bacteria;p__Bacteroidetes;c__Bacteroidia;o__Bacteroidales;f__Tannerellaceae;g__Tannerella	0	0	0	0	0.007	0	0.002	0	0	0	0.002	0	0	0	0	0	0	0	0	0	0	0	0	0
k__Bacteria;p__Bacteroidetes;c__Chitinophagia;o__Chitinophagales;f__Chitinophagaceae;g__Flavihumibacter	0	0	0	0	0	0	0	0	0	0	0	0	0	0	0	0	0.001	0	0	0	0	0	0	0
k__Bacteria;p__Bacteroidetes;c__Chitinophagia;o__Chitinophagales;f__Chitinophagaceae;g__Flavisolibacter	0	0	0	0	0	0	0	0.002	0	0	0	0	0	0	0	0	0	0	0	0	0	0	0	0
k__Bacteria;p__Bacteroidetes;c__Cytophagia;o__Cytophagales;f__Cytophagaceae;g__Dyadobacter	0	0	0	0	0	0	0	0	0	0	0	0	0	0	0	0	0.001	0	0	0	0	0	0	0
k__Bacteria;p__Bacteroidetes;c__Flavobacteriia;o__Flavobacteriales;f__Flavobacteriaceae;g__Bergeyella	0.001	0	0.001	0	0.003	0	0.003	0	0	0	0.006	0.005	0.006	0	0.009	0	0	0	0	0	0	0	0	0
k__Bacteria;p__Bacteroidetes;c__Flavobacteriia;o__Flavobacteriales;f__Flavobacteriaceae;g__Capnocytophaga	0.003	0	0.004	0.007	0.015	0	0.029	0.001	0	0	0.017	0.004	0.012	0.005	0	0.001	0	0	0	0	0	0	0	0
k__Bacteria;p__Bacteroidetes;c__Flavobacteriia;o__Flavobacteriales;f__Flavobacteriaceae;g__Chryseobacterium	0.034	0	0	0	0	0	0	0	0.011	0.151	0	0	0	0	0	0	0.262	0	0	0.013	0.072	0.028	0	0
k__Bacteria;p__Bacteroidetes;c__Flavobacteriia;o__Flavobacteriales;f__Flavobacteriaceae;g__Flavobacterium	0	0	0	0	0	0	0	0.002	0	0	0	0	0	0	0	0	0	0	0	0	0	0	0	0
k__Bacteria;p__Bacteroidetes;c__Sphingobacteriia;o__Sphingobacteriales;f__Sphingobacteriaceae;g__Pedobacter	0	0	0	0	0	0	0	0	0	0	0	0	0	0	0	0	0	0	0	0	0.002	0	0	0
k__Bacteria;p__Bacteroidetes;c__Sphingobacteriia;o__Sphingobacteriales;f__Sphingobacteriaceae;g__Sphingobacterium	0.012	0	0	0	0	0	0	0	0.02	0.052	0	0	0	0	0	0	0.074	0	0	0.007	0.027	0.009	0	0
k__Bacteria;p__Cyanobacteria;c__;o__Synechococcales;f__Acaryochloridaceae;g__Acaryochloris	0	0	0	0	0	0	0	0	0	0	0	0	0.005	0	0.008	0	0	0	0	0	0	0	0	0
k__Bacteria;p__Deinococcus-Thermus;c__Deinococci;o__Deinococcales;f__Deinococcaceae;g__Deinococcus	0.001	0	0	0	0	0	0	0	0.007	0.015	0	0	0	0	0	0	0.001	0	0	0	0	0	0	0
k__Bacteria;p__Firmicutes;c__;o__;f__;g__	0	0	0	0	0.001	0	0	0	0	0	0	0	0	0	0	0	0	0	0	0	0	0	0	0
k__Bacteria;p__Firmicutes;c__Bacilli;o__;f__;g__	0.004	0.009	0.001	0	0.002	0	0	0	0	0	0	0	0.003	0.001	0	0	0	0	0	0.003	0	0	0.104	0
k__Bacteria;p__Firmicutes;c__Bacilli;o__Bacillales;f__;g__Gemella	0.004	0	0.004	0.002	0.002	0	0.011	0	0	0	0.018	0.01	0.017	0.021	0.009	0.003	0.002	0.002	0.002	0	0.001	0.015	0.003	0
k__Bacteria;p__Firmicutes;c__Bacilli;o__Bacillales;f__Bacillaceae;g__Bacillus	0	0	0	0.003	0	0	0	0	0.001	0.005	0	0	0	0	0	0	0	0	0	0	0	0	0	0
k__Bacteria;p__Firmicutes;c__Bacilli;o__Bacillales;f__Staphylococcaceae;g__Staphylococcus	0.016	0.124	0	0	0	0	0	0	0	0	0	0	0.005	0	0	0	0	0	0	0	0	0.003	0.337	0
k__Bacteria;p__Firmicutes;c__Bacilli;o__Lactobacillales;f__;g__	0.008	0.005	0.021	0.048	0.017	0.012	0	0	0	0	0.01	0.013	0.022	0.009	0.007	0.002	0	0.001	0.033	0.006	0.006	0.006	0.012	0.007
k__Bacteria;p__Firmicutes;c__Bacilli;o__Lactobacillales;f__Aerococcaceae;g__Abiotrophia	0.007	0	0	0	0.02	0	0.003	0	0	0	0.02	0.032	0.022	0.027	0.065	0.015	0.007	0.009	0.007	0	0.001	0.006	0	0
k__Bacteria;p__Firmicutes;c__Bacilli;o__Lactobacillales;f__Aerococcaceae;g__Aerococcus	0	0	0	0	0.005	0	0	0	0	0	0	0	0	0	0	0	0	0	0	0	0	0	0	0
k__Bacteria;p__Firmicutes;c__Bacilli;o__Lactobacillales;f__Carnobacteriaceae;g__Granulicatella	0.021	0.003	0.045	0.028	0.05	0.022	0.102	0	0	0	0.031	0	0.08	0.047	0.074	0.014	0.01	0.017	0.014	0	0.005	0.023	0.018	0.006
k__Bacteria;p__Firmicutes;c__Bacilli;o__Lactobacillales;f__Enterococcaceae;g__Enterococcus	0	0	0	0.006	0	0	0	0	0	0	0	0	0	0	0	0	0.004	0	0	0	0	0	0	0
k__Bacteria;p__Firmicutes;c__Bacilli;o__Lactobacillales;f__Lactobacillaceae;g__Lactobacillus	0.001	0	0	0.002	0	0	0	0	0	0	0	0	0	0	0	0	0	0.002	0.013	0	0	0	0	0
k__Bacteria;p__Firmicutes;c__Bacilli;o__Lactobacillales;f__Streptococcaceae;g__	0	0.001	0	0	0	0	0	0	0	0	0	0	0	0	0	0	0	0	0	0	0	0	0	0
k__Bacteria;p__Firmicutes;c__Bacilli;o__Lactobacillales;f__Streptococcaceae;g__Streptococcus	0.077	0.01	0.202	0.287	0.144	0.013	0.143	0.009	0.001	0.001	0.262	0.14	0.235	0.212	0.215	0.065	0.06	0.045	0.035	0.009	0.023	0.134	0.115	0.027
k__Bacteria;p__Firmicutes;c__Clostridia;o__Clostridiales;f__;g__	0	0	0	0	0.005	0	0	0	0	0	0	0	0	0	0	0	0	0	0	0	0	0	0	0
k__Bacteria;p__Firmicutes;c__Clostridia;o__Clostridiales;f__Clostridiaceae;g__Clostridium	0	0	0	0	0.001	0	0	0	0	0	0	0	0	0	0	0	0	0	0	0	0	0	0	0
k__Bacteria;p__Firmicutes;c__Clostridia;o__Clostridiales;f__Clostridiales Family XIII. Incertae Sedis;g__Mogibacterium	0	0	0	0	0.003	0	0.001	0	0	0	0	0	0	0	0	0	0	0	0	0	0	0	0	0
k__Bacteria;p__Firmicutes;c__Clostridia;o__Clostridiales;f__Eubacteriaceae;g__Eubacterium	0	0	0.002	0	0.001	0	0.001	0	0	0	0	0	0	0	0	0	0	0	0	0	0	0	0	0
k__Bacteria;p__Firmicutes;c__Clostridia;o__Clostridiales;f__Eubacteriaceae;g__Pseudoramibacter	0	0	0	0	0	0	0	0.009	0	0	0	0	0	0	0	0	0	0	0	0	0	0	0	0
k__Bacteria;p__Firmicutes;c__Clostridia;o__Clostridiales;f__Lachnospiraceae;g__Catonella	0	0	0	0	0	0	0	0	0	0	0	0	0	0	0	0	0	0	0	0	0	0	0.003	0
k__Bacteria;p__Firmicutes;c__Clostridia;o__Clostridiales;f__Lachnospiraceae;g__Lachnoanaerobaculum	0.001	0	0	0.003	0.009	0	0.004	0	0	0	0.002	0	0.005	0	0.011	0.004	0	0.003	0	0	0	0	0.003	0
k__Bacteria;p__Firmicutes;c__Clostridia;o__Clostridiales;f__Lachnospiraceae;g__Mediterraneibacter	0	0	0	0	0.003	0	0	0	0	0	0	0	0	0	0	0	0	0	0	0	0	0	0	0
k__Bacteria;p__Firmicutes;c__Clostridia;o__Clostridiales;f__Lachnospiraceae;g__Moryella	0	0	0	0	0	0	0	0	0	0	0	0	0.002	0	0	0	0	0.002	0	0	0	0	0	0
k__Bacteria;p__Firmicutes;c__Clostridia;o__Clostridiales;f__Lachnospiraceae;g__Oribacterium	0	0	0	0	0	0	0	0	0	0	0	0	0	0	0	0	0	0.003	0	0	0	0	0	0
k__Bacteria;p__Firmicutes;c__Clostridia;o__Clostridiales;f__Peptostreptococcaceae;g__Peptostreptococcus	0.001	0	0.004	0	0.01	0	0	0	0	0	0.004	0	0	0	0	0	0	0	0	0	0	0	0.012	0
k__Bacteria;p__Firmicutes;c__Clostridia;o__Clostridiales;f__Peptostreptococcaceae;g__Proteocatella	0	0	0	0	0	0	0	0	0	0	0	0	0.001	0	0	0	0	0	0	0	0	0	0	0
k__Bacteria;p__Firmicutes;c__Erysipelotrichia;o__Erysipelotrichales;f__Erysipelotrichaceae;g__Solobacterium	0	0	0	0	0.001	0	0	0	0	0	0	0	0	0	0	0	0	0	0	0	0	0	0	0
k__Bacteria;p__Firmicutes;c__Negativicutes;o__Selenomonadales;f__Selenomonadaceae;g__Selenomonas	0	0	0	0	0	0	0	0	0	0	0	0	0.001	0.001	0	0	0	0	0	0	0	0	0	0
k__Bacteria;p__Firmicutes;c__Negativicutes;o__Veillonellales;f__Veillonellaceae;g__Veillonella	0.008	0	0.021	0.005	0.012	0.004	0.027	0	0	0	0.006	0.011	0.032	0.055	0.019	0.01	0.007	0.01	0	0	0.003	0.002	0	0.004
k__Bacteria;p__Firmicutes;c__Tissierellia;o__Tissierellales;f__Peptoniphilaceae;g__Anaerococcus	0	0	0	0	0	0	0	0	0	0	0	0	0.001	0	0	0	0	0	0	0	0	0	0	0
k__Bacteria;p__Firmicutes;c__Tissierellia;o__Tissierellales;f__Peptoniphilaceae;g__Finegoldia	0	0	0	0	0	0	0	0	0	0	0	0	0.003	0	0	0	0	0	0	0	0	0	0	0
k__Bacteria;p__Fusobacteria;c__Fusobacteriia;o__Fusobacteriales;f__Fusobacteriaceae;g__Fusobacterium	0.004	0	0.002	0	0.015	0	0.01	0.001	0	0	0.008	0.002	0.002	0.012	0.013	0.007	0.007	0	0.001	0.002	0.004	0.004	0.007	0
k__Bacteria;p__Fusobacteria;c__Fusobacteriia;o__Fusobacteriales;f__Leptotrichiaceae;g__Leptotrichia	0.01	0	0.003	0.02	0.021	0.001	0.036	0	0	0	0.051	0.007	0.011	0.05	0.018	0.033	0	0.01	0.009	0.001	0.004	0.006	0.011	0.001
k__Bacteria;p__Proteobacteria;c__;o__;f__;g__	0.029	0	0	0	0	0.003	0	0	0	0	0	0	0	0	0	0	0.048	0	0.106	0.199	0.106	0.062	0	0
k__Bacteria;p__Proteobacteria;c__Alphaproteobacteria;o__;f__;g__	0.01	0.005	0	0	0	0	0	0	0.008	0.146	0	0	0	0	0	0	0	0	0	0.002	0.007	0.006	0	0
k__Bacteria;p__Proteobacteria;c__Alphaproteobacteria;o__Caulobacterales;f__Caulobacteraceae;g__Brevundimonas	0.008	0	0	0	0	0	0	0	0	0	0	0	0	0	0	0	0	0	0	0	0.09	0.052	0	0
k__Bacteria;p__Proteobacteria;c__Alphaproteobacteria;o__Caulobacterales;f__Caulobacteraceae;g__Caulobacter	0	0	0	0.005	0	0	0	0	0	0	0	0	0	0	0	0	0	0	0	0	0.001	0	0	0
k__Bacteria;p__Proteobacteria;c__Alphaproteobacteria;o__Magnetococcales;f__Magnetococcaceae;g__Magnetofaba	0.001	0	0.001	0	0.003	0	0.004	0	0	0	0.005	0	0	0.002	0	0.006	0.001	0.002	0.001	0	0	0.005	0	0
k__Bacteria;p__Proteobacteria;c__Alphaproteobacteria;o__Rhizobiales;f__Aurantimonadaceae;g__Aureimonas	0	0	0	0	0	0	0	0	0	0	0	0	0	0	0	0	0	0	0	0	0.002	0	0	0
k__Bacteria;p__Proteobacteria;c__Alphaproteobacteria;o__Rhizobiales;f__Bradyrhizobiaceae;g__Bosea	0	0	0	0	0	0	0	0	0	0	0	0	0	0	0	0	0.004	0	0	0	0	0	0	0
k__Bacteria;p__Proteobacteria;c__Alphaproteobacteria;o__Rhizobiales;f__Brucellaceae;g__Daeguia	0	0	0	0.004	0	0	0	0	0	0	0	0	0	0	0	0	0	0	0	0	0	0	0	0
k__Bacteria;p__Proteobacteria;c__Alphaproteobacteria;o__Rhizobiales;f__Brucellaceae;g__Ochrobactrum	0.005	0	0	0	0	0	0	0	0	0	0	0	0	0	0	0	0	0	0	0.007	0.051	0.033	0	0
k__Bacteria;p__Proteobacteria;c__Alphaproteobacteria;o__Rhizobiales;f__Methylobacteriaceae;g__	0.003	0	0	0	0	0	0	0	0.001	0	0	0	0	0	0	0	0	0	0	0.019	0.024	0.016	0	0
k__Bacteria;p__Proteobacteria;c__Alphaproteobacteria;o__Rhizobiales;f__Methylobacteriaceae;g__Enterovirga	0	0	0.001	0	0	0	0.001	0	0	0	0	0	0	0	0	0	0	0.001	0	0	0	0	0	0
k__Bacteria;p__Proteobacteria;c__Alphaproteobacteria;o__Rhizobiales;f__Methylobacteriaceae;g__Methylobacterium	0	0	0	0	0	0	0	0	0	0	0	0	0	0	0	0	0	0	0	0	0	0	0	0
k__Bacteria;p__Proteobacteria;c__Alphaproteobacteria;o__Rhizobiales;f__Methylobacteriaceae;g__Methylorubrum	0	0	0	0	0	0	0	0.001	0	0	0	0	0	0	0	0	0	0	0	0	0	0	0	0
k__Bacteria;p__Proteobacteria;c__Alphaproteobacteria;o__Rhizobiales;f__Methylobacteriaceae;g__Microvirga	0	0	0	0	0	0	0	0	0	0	0	0	0	0	0	0	0	0	0	0	0	0	0	0
k__Bacteria;p__Proteobacteria;c__Alphaproteobacteria;o__Rhizobiales;f__Phyllobacteriaceae;g__Aminobacter	0	0	0	0.004	0	0	0	0	0	0	0	0	0	0	0	0	0.002	0	0	0	0	0	0	0
k__Bacteria;p__Proteobacteria;c__Alphaproteobacteria;o__Rhizobiales;f__Phyllobacteriaceae;g__Mesorhizobium	0.001	0	0	0	0	0	0	0	0	0	0	0	0	0	0	0	0.009	0	0	0	0.001	0	0	0
k__Bacteria;p__Proteobacteria;c__Alphaproteobacteria;o__Rhodobacterales;f__Rhodobacteraceae;g__Amaricoccus	0	0	0	0	0	0	0	0	0	0	0	0	0	0	0	0	0.007	0	0	0	0	0	0	0
k__Bacteria;p__Proteobacteria;c__Alphaproteobacteria;o__Rhodobacterales;f__Rhodobacteraceae;g__Defluviimonas	0	0	0	0	0	0	0	0	0	0	0	0	0	0	0	0	0.002	0	0	0	0	0	0	0
k__Bacteria;p__Proteobacteria;c__Alphaproteobacteria;o__Rhodobacterales;f__Rhodobacteraceae;g__Paracoccus	0.002	0	0	0	0	0	0	0	0.009	0.012	0.004	0.002	0	0	0	0	0.001	0	0	0	0	0	0	0
k__Bacteria;p__Proteobacteria;c__Alphaproteobacteria;o__Rhodospirillales;f__Acetobacteraceae;g__	0.012	0	0	0	0	0	0	0.003	0.003	0.006	0	0	0	0	0	0	0	0	0	0.017	0.119	0.076	0	0
k__Bacteria;p__Proteobacteria;c__Alphaproteobacteria;o__Sphingomonadales;f__Erythrobacteraceae;g__Erythrobacter	0.001	0	0	0	0.004	0	0	0	0.014	0	0	0.011	0	0	0	0	0	0	0	0	0	0	0.005	0
k__Bacteria;p__Proteobacteria;c__Alphaproteobacteria;o__Sphingomonadales;f__Sphingomonadaceae;g__	0.005	0	0	0	0	0	0	0	0	0	0	0	0	0	0	0	0	0	0	0.03	0.038	0.025	0	0
k__Bacteria;p__Proteobacteria;c__Alphaproteobacteria;o__Sphingomonadales;f__Sphingomonadaceae;g__Sphingomonas	0.002	0	0	0	0	0	0	0	0	0	0	0	0.004	0	0	0	0	0	0	0.014	0.008	0.004	0	0
k__Bacteria;p__Proteobacteria;c__Betaproteobacteria;o__Burkholderiales;f__;g__Tepidimonas	0	0	0	0.006	0	0	0	0	0	0	0	0	0	0	0	0	0	0	0	0	0	0	0	0
k__Bacteria;p__Proteobacteria;c__Betaproteobacteria;o__Burkholderiales;f__Alcaligenaceae;g__Derxia	0	0	0	0	0	0	0	0.002	0	0	0	0	0	0	0	0	0	0	0	0	0	0	0	0
k__Bacteria;p__Proteobacteria;c__Betaproteobacteria;o__Burkholderiales;f__Burkholderiaceae;g__Lautropia	0.013	0	0	0	0.037	0.002	0.007	0	0	0	0.095	0.158	0.062	0.017	0.11	0.009	0.006	0.002	0.007	0	0	0.011	0.008	0
k__Bacteria;p__Proteobacteria;c__Betaproteobacteria;o__Burkholderiales;f__Burkholderiaceae;g__Ralstonia	0	0	0	0.003	0	0	0	0.001	0	0	0	0	0.005	0	0	0	0	0	0	0	0	0	0	0
k__Bacteria;p__Proteobacteria;c__Betaproteobacteria;o__Burkholderiales;f__Comamonadaceae;g__Acidovorax	0	0	0	0	0	0	0	0	0	0	0	0	0	0	0	0	0.003	0	0	0	0	0	0	0
k__Bacteria;p__Proteobacteria;c__Betaproteobacteria;o__Burkholderiales;f__Comamonadaceae;g__Comamonas	0.002	0	0	0	0	0	0	0	0	0	0	0	0	0	0	0	0.019	0	0	0.002	0.002	0	0	0
k__Bacteria;p__Proteobacteria;c__Betaproteobacteria;o__Burkholderiales;f__Comamonadaceae;g__Ottowia	0	0	0	0	0	0	0	0	0	0	0.001	0	0	0	0	0	0	0	0	0	0.001	0	0	0
k__Bacteria;p__Proteobacteria;c__Betaproteobacteria;o__Neisseriales;f__Neisseriaceae;g__	0.003	0	0	0	0.016	0	0	0	0	0	0	0.031	0.001	0	0.124	0	0.005	0	0	0	0	0	0	0
k__Bacteria;p__Proteobacteria;c__Betaproteobacteria;o__Neisseriales;f__Neisseriaceae;g__Eikenella	0.001	0	0	0	0.008	0	0	0	0	0	0.007	0	0	0	0.009	0	0	0	0	0	0	0	0	0
k__Bacteria;p__Proteobacteria;c__Betaproteobacteria;o__Neisseriales;f__Neisseriaceae;g__Kingella	0.007	0	0.005	0	0.007	0.004	0.054	0	0	0	0.01	0	0	0.046	0.04	0.006	0	0.008	0.003	0	0	0.008	0.012	0
k__Bacteria;p__Proteobacteria;c__Betaproteobacteria;o__Neisseriales;f__Neisseriaceae;g__Morococcus	0.001	0	0	0	0	0	0	0	0	0	0	0.02	0	0	0	0	0	0	0.004	0	0	0	0	0
k__Bacteria;p__Proteobacteria;c__Betaproteobacteria;o__Neisseriales;f__Neisseriaceae;g__Neisseria	0.009	0	0.007	0.007	0.013	0.001	0.042	0.004	0	0	0.051	0.026	0.017	0.053	0.023	0.008	0	0.003	0.002	0.005	0	0.008	0.008	0.002
k__Bacteria;p__Proteobacteria;c__Betaproteobacteria;o__Rhodocyclales;f__Rhodocyclaceae;g__Azospira	0	0	0	0	0	0	0	0	0	0	0	0	0	0	0	0	0.002	0	0	0	0	0	0	0
k__Bacteria;p__Proteobacteria;c__Epsilonproteobacteria;o__Campylobacterales;f__Campylobacteraceae;g__Campylobacter	0.002	0	0.006	0.03	0	0	0.025	0	0	0	0	0	0	0	0	0	0.003	0	0	0	0	0	0	0
k__Bacteria;p__Proteobacteria;c__Gammaproteobacteria;o__;f__;g__	0	0	0	0	0.009	0	0	0	0	0	0	0	0	0	0	0	0	0	0	0	0.001	0	0	0
k__Bacteria;p__Proteobacteria;c__Gammaproteobacteria;o__Cardiobacteriales;f__Cardiobacteriaceae;g__Cardiobacterium	0	0	0	0	0	0	0	0	0	0	0	0.003	0	0	0	0	0	0	0	0	0	0	0	0
k__Bacteria;p__Proteobacteria;c__Gammaproteobacteria;o__Enterobacterales;f__;g__	0.004	0	0	0	0	0	0	0	0	0	0	0	0	0	0	0.073	0	0	0	0.002	0	0	0	0
k__Bacteria;p__Proteobacteria;c__Gammaproteobacteria;o__Enterobacterales;f__;g__Grimontella	0.001	0	0	0	0	0	0	0	0	0	0	0	0	0	0	0.026	0	0	0	0	0	0	0	0
k__Bacteria;p__Proteobacteria;c__Gammaproteobacteria;o__Enterobacterales;f__Enterobacteriaceae;g__	0.141	0	0	0	0	0.139	0	0	0	0	0	0	0	0	0	0.447	0.004	0.603	0.061	0.274	0.233	0.158	0	0.779
k__Bacteria;p__Proteobacteria;c__Gammaproteobacteria;o__Enterobacterales;f__Enterobacteriaceae;g__Citrobacter	0.002	0	0	0	0	0	0	0	0	0	0	0	0	0	0	0	0	0	0.021	0	0	0	0	0.026
k__Bacteria;p__Proteobacteria;c__Gammaproteobacteria;o__Enterobacterales;f__Enterobacteriaceae;g__Enterobacter	0.001	0	0	0	0	0	0	0	0	0	0	0	0	0	0	0.01	0	0	0	0	0	0	0	0.002
k__Bacteria;p__Proteobacteria;c__Gammaproteobacteria;o__Enterobacterales;f__Enterobacteriaceae;g__Klebsiella	0.021	0	0	0	0	0	0	0	0	0	0	0	0	0	0	0.063	0.003	0.073	0.17	0.045	0.035	0.022	0	0.004
k__Bacteria;p__Proteobacteria;c__Gammaproteobacteria;o__Enterobacterales;f__Enterobacteriaceae;g__Metakosakonia	0.002	0	0	0	0	0	0	0	0	0	0	0	0	0	0	0.041	0	0	0	0	0	0	0	0
k__Bacteria;p__Proteobacteria;c__Gammaproteobacteria;o__Enterobacterales;f__Enterobacteriaceae;g__Pluralibacter	0	0	0	0	0	0	0	0	0	0	0	0	0	0	0	0	0	0	0.003	0	0	0	0	0
k__Bacteria;p__Proteobacteria;c__Gammaproteobacteria;o__Enterobacterales;f__Erwiniaceae;g__Pantoea	0.003	0	0	0	0	0	0	0	0	0	0	0	0	0	0	0.018	0	0	0.046	0	0	0	0	0
k__Bacteria;p__Proteobacteria;c__Gammaproteobacteria;o__Enterobacterales;f__Yersiniaceae;g__Rahnella	0	0	0	0	0	0	0	0	0	0	0	0	0	0	0	0	0	0	0.006	0	0	0	0	0
k__Bacteria;p__Proteobacteria;c__Gammaproteobacteria;o__Enterobacterales;f__Yersiniaceae;g__Serratia	0.006	0	0	0	0.143	0	0	0	0	0	0	0	0	0	0	0.003	0	0	0	0	0	0	0	0
k__Bacteria;p__Proteobacteria;c__Gammaproteobacteria;o__Pasteurellales;f__Pasteurellaceae;g__	0.001	0	0.002	0.044	0	0.002	0.001	0.001	0	0	0	0.002	0	0	0	0.001	0	0	0	0	0	0	0	0
k__Bacteria;p__Proteobacteria;c__Gammaproteobacteria;o__Pasteurellales;f__Pasteurellaceae;g__Aggregatibacter	0.003	0	0	0	0.035	0	0.004	0	0	0	0.017	0.008	0.009	0.007	0.019	0	0.001	0	0	0	0	0	0	0
k__Bacteria;p__Proteobacteria;c__Gammaproteobacteria;o__Pasteurellales;f__Pasteurellaceae;g__Haemophilus	0.008	0	0.008	0.1	0.008	0.01	0.024	0.001	0	0	0.037	0.034	0.027	0.022	0.029	0.004	0.002	0	0.003	0	0.001	0.007	0.009	0
k__Bacteria;p__Proteobacteria;c__Gammaproteobacteria;o__Pseudomonadales;f__Moraxellaceae;g__Acinetobacter	0.008	0.104	0	0.002	0	0	0	0	0.01	0.006	0	0	0	0	0	0	0.013	0	0	0.004	0	0	0	0
k__Bacteria;p__Proteobacteria;c__Gammaproteobacteria;o__Pseudomonadales;f__Moraxellaceae;g__Moraxella	0	0	0	0	0	0	0	0	0	0	0	0.002	0	0	0	0.003	0.001	0	0	0	0	0	0	0
k__Bacteria;p__Proteobacteria;c__Gammaproteobacteria;o__Pseudomonadales;f__Moraxellaceae;g__Psychrobacter	0	0	0	0	0	0	0	0	0	0	0	0	0	0	0	0	0.003	0	0	0	0	0	0	0
k__Bacteria;p__Proteobacteria;c__Gammaproteobacteria;o__Pseudomonadales;f__Pseudomonadaceae;g__Pseudomonas	0.01	0.001	0	0	0	0.003	0	0.001	0	0	0	0	0	0	0	0	0	0	0.044	0.101	0.022	0.015	0	0.002
k__Bacteria;p__Proteobacteria;c__Gammaproteobacteria;o__Thiotrichales;f__Thiofilaceae;g__Thiofilum	0.001	0	0	0.069	0	0	0	0	0	0	0	0	0	0	0	0	0	0	0	0	0	0	0	0
k__Bacteria;p__Proteobacteria;c__Gammaproteobacteria;o__Thiotrichales;f__Thiotrichaceae;g__Thiothrix	0	0	0	0	0	0	0	0	0	0	0	0	0	0	0	0	0.001	0	0	0	0	0	0	0
k__Bacteria;p__Proteobacteria;c__Gammaproteobacteria;o__Xanthomonadales;f__Rhodanobacteraceae;g__	0	0	0	0	0	0	0	0	0	0	0	0	0	0	0	0	0.003	0	0	0	0	0	0	0
k__Bacteria;p__Proteobacteria;c__Gammaproteobacteria;o__Xanthomonadales;f__Rhodanobacteraceae;g__Dokdonella	0	0	0	0	0	0	0	0	0	0	0	0	0	0	0	0	0.001	0	0	0	0	0	0	0
k__Bacteria;p__Proteobacteria;c__Gammaproteobacteria;o__Xanthomonadales;f__Xanthomonadaceae;g__	0.002	0	0	0	0	0	0	0	0	0	0	0	0	0	0	0	0	0	0	0.033	0.002	0	0	0
k__Bacteria;p__Proteobacteria;c__Gammaproteobacteria;o__Xanthomonadales;f__Xanthomonadaceae;g__Arenimonas	0	0	0	0	0	0	0	0.003	0	0	0	0	0	0	0	0	0	0	0	0	0	0	0	0
k__Bacteria;p__Proteobacteria;c__Gammaproteobacteria;o__Xanthomonadales;f__Xanthomonadaceae;g__Luteimonas	0.002	0	0	0	0	0	0	0	0	0	0	0	0	0	0	0	0.035	0	0	0	0	0	0	0
k__Bacteria;p__Proteobacteria;c__Gammaproteobacteria;o__Xanthomonadales;f__Xanthomonadaceae;g__Pseudoxanthomonas	0.003	0	0	0.007	0	0	0	0.002	0	0	0	0	0	0	0	0	0.045	0	0	0	0	0	0	0
k__Bacteria;p__Proteobacteria;c__Gammaproteobacteria;o__Xanthomonadales;f__Xanthomonadaceae;g__Stenotrophomonas	0.009	0	0	0	0	0	0	0	0	0	0	0	0	0	0	0	0	0	0.128	0.009	0.021	0.018	0	0
k__Bacteria;p__Proteobacteria;c__Gammaproteobacteria;o__Xanthomonadales;f__Xanthomonadaceae;g__Xanthomonas	0.001	0	0	0	0	0	0.006	0	0	0	0	0	0	0	0	0.002	0	0	0	0	0	0.003	0	0
k__Bacteria;p__Proteobacteria;c__Hydrogenophilalia;o__Hydrogenophilales;f__Hydrogenophilaceae;g__Tepidiphilus	0	0	0	0.003	0	0	0	0	0	0	0	0	0	0	0	0	0	0	0	0	0	0	0	0
k__Bacteria;p__Rhodothermaeota;c__Rhodothermia;o__Rhodothermales;f__Rubricoccaceae;g__Rubricoccus	0	0	0	0	0	0	0	0	0	0	0	0	0	0	0	0	0.001	0	0	0	0	0	0	0
k__Eukaryota;p__Streptophyta;c__;o__;f__;g__	0	0	0.005	0	0	0	0	0	0	0	0	0	0	0	0	0	0	0	0	0	0	0	0	0
k__Eukaryota;p__Streptophyta;c__;o__Fagales;f__;g__	0	0	0	0	0	0	0	0.01	0	0	0	0	0	0	0	0	0	0	0	0	0	0	0	0
k__Eukaryota;p__Streptophyta;c__Liliopsida;o__Asparagales;f__Amaryllidaceae;g__Allium	0	0	0	0	0	0	0	0	0	0	0.004	0	0	0	0	0	0	0	0	0	0	0	0	0
